# Supplementary material for: Bone Marrow-Derived Inducible Microglia-like Cells Promote Recovery of Chronic Ischemic Stroke Through Modulating Neuroinflammation in Mice
Source: Biomedicines. 2025 May 30;13(6):1347. doi: 10.3390/biomedicines13061347 (PMC12189679; doi:10.3390/biomedicines13061347)
Supplement: Supplementary file 1 [file biomedicines-13-01347-s001.zip]

Archive with 1 entries (1 files):
- biomedicines-3620541-supplementary.pdf
